# Supplementary material for: Every antibiotic, every day: Maximizing the impact of prospective audit and feedback on total antibiotic use
Source: PLoS One. 2017 May 31;12(5):e0178434. doi: 10.1371/journal.pone.0178434 (PMC5451052; doi:10.1371/journal.pone.0178434)
Supplement: S1 Dataset — (XLSX) [file pone.0178434.s001.xlsx]

## Sheet: Surgery
Observation	Date	TotalDOTSurg	Intervention	TimeAfterIntervention
1	2009-07-01	678.371	0	0
2	2009-08-01	803.204	0	0
3	2009-09-01	877.996	0	0
4	2009-10-01	978.956	0	0
5	2009-11-01	792.818	0	0
6	2009-12-01	753.086	0	0
7	2010-01-01	691.293	0	0
8	2010-02-01	767.425	0	0
9	2010-03-01	712.062	0	0
10	2010-04-01	751.292	0	0
11	2010-05-01	733.159	0	0
12	2010-06-01	685.446	0	0
13	2010-07-01	715.678	1	1
14	2010-08-01	672.665	1	2
15	2010-09-01	671.073	1	3
16	2010-10-01	642.588	1	4
17	2010-11-01	538.981	1	5
18	2010-12-01	621.883	1	6
19	2011-01-01	615.277	1	7
20	2011-02-01	699.346	1	8
21	2011-03-01	626.677	1	9
22	2011-04-01	552.201	1	10
23	2011-05-01	564.885	1	11
24	2011-06-01	501.25	1	12
25	2011-07-01	630.025	1	13
26	2011-08-01	540.05	1	14
27	2011-09-01	546.417	1	15
28	2011-10-01	504.325	1	16
29	2011-11-01	527.184	1	17
30	2011-12-01	506.356	1	18
31	2012-01-01	556.582	1	19
32	2012-02-01	460.526	1	20
33	2012-03-01	505.579	1	21
34	2012-04-01	520.806	1	22
35	2012-05-01	517.554	1	23
36	2012-06-01	620.797	1	24
37	2012-07-01	696.466	1	25
38	2012-08-01	491.989	1	26
39	2012-09-01	496.829	1	27
40	2012-10-01	524.569	1	28
41	2012-11-01	540.677	1	29
42	2012-12-01	556.719	1	30
43	2013-01-01	643.836	1	31
44	2013-02-01	625.424	1	32
45	2013-03-01	602.879	1	33
46	2013-04-01	596.138	1	34
47	2013-05-01	653.413	1	35
48	2013-06-01	516.484	1	36
49	2013-07-01	476.771	1	37
50	2013-08-01	591.376	1	38
51	2013-09-01	580.619	1	39
52	2013-10-01	653.242	1	40
53	2013-11-01	505.986	1	41
54	2013-12-01	578.638	1	42
55	2014-01-01	496.266	1	43
56	2014-02-01	567.568	1	44
57	2014-03-01	659.61	1	45
58	2014-04-01	517.888	1	46
59	2014-05-01	561.876	1	47
60	2014-06-01	574.042	1	48
61	2014-07-01	458.101	1	49
62	2014-08-01	569.199	1	50
63	2014-09-01	666.126	1	51

## Sheet: Respiratory
Observation	Date	TotalDOTResp	Intervention	TimeAfterIntervention
1	2009-10-01	1095.73	0	0
2	2009-11-01	1058.41	0	0
3	2009-12-01	937.008	0	0
4	2010-01-01	1108.81	0	0
5	2010-02-01	827.255	0	0
6	2010-03-01	822.606	0	0
7	2010-04-01	882.838	0	0
8	2010-05-01	917.172	0	0
9	2010-06-01	1014.47	0	0
10	2010-07-01	765.854	0	0
11	2010-08-01	992.625	0	0
12	2010-09-01	933.43	0	0
13	2010-10-01	970.282	1	1
14	2010-11-01	601.926	1	2
15	2010-12-01	919.236	1	3
16	2011-01-01	820.896	1	4
17	2011-02-01	749.084	1	5
18	2011-03-01	584.302	1	6
19	2011-04-01	609.177	1	7
20	2011-05-01	700.441	1	8
21	2011-06-01	824.299	1	9
22	2011-07-01	772.152	1	10
23	2011-08-01	832.155	1	11
24	2011-09-01	610.015	1	12
25	2011-10-01	796.131	1	13
26	2011-11-01	771.429	1	14
27	2011-12-01	681.25	1	15
28	2012-01-01	810.559	1	16
29	2012-02-01	774.138	1	17
30	2012-03-01	644.951	1	18
31	2012-04-01	858.333	1	19
32	2012-05-01	596.154	1	20
33	2012-06-01	802.632	1	21
34	2012-07-01	635.727	1	22
35	2012-08-01	721.362	1	23
36	2012-09-01	616.398	1	24
37	2012-10-01	602.761	1	25
38	2012-11-01	582.043	1	26
39	2012-12-01	705.185	1	27
40	2013-01-01	656.539	1	28
41	2013-02-01	623.794	1	29
42	2013-03-01	667.826	1	30
43	2013-04-01	593.997	1	31
44	2013-05-01	597.096	1	32
45	2013-06-01	623.106	1	33
46	2013-07-01	666.667	1	34
47	2013-08-01	589.041	1	35
48	2013-09-01	528.418	1	36
49	2013-10-01	749.084	1	37
50	2013-11-01	621.1	1	38
51	2013-12-01	566.887	1	39
52	2014-01-01	652.687	1	40
53	2014-02-01	555.224	1	41
54	2014-03-01	744.819	1	42
55	2014-04-01	702.91	1	43
56	2014-05-01	560	1	44
57	2014-06-01	597.806	1	45
58	2014-07-01	599.244	1	46
59	2014-08-01	613.636	1	47
60	2014-09-01	545.209	1	48

## Sheet: Medicine
Observation	Date	TotalDOTMed	Intervention	TimeAfterIntervention
1	2010-01-01	414.181	0	0
2	2010-02-01	518.792	0	0
3	2010-03-01	474.1	0	0
4	2010-04-01	434.552	0	0
5	2010-05-01	452.632	0	0
6	2010-06-01	437.666	0	0
7	2010-07-01	518.952	0	0
8	2010-08-01	382.873	0	0
9	2010-09-01	371.134	0	0
10	2010-10-01	385.288	0	0
11	2010-11-01	397.993	0	0
12	2010-12-01	401.096	0	0
13	2011-01-01	417.775	0	0
14	2011-02-01	435.929	0	0
15	2011-03-01	379.328	0	0
16	2011-04-01	500.532	0	0
17	2011-05-01	434.146	0	0
18	2011-06-01	555.913	0	0
19	2011-07-01	421.958	0	0
20	2011-08-01	434.218	0	0
21	2011-09-01	435.996	0	0
22	2011-10-01	531.646	0	0
23	2011-11-01	459.161	0	0
24	2011-12-01	436.141	0	0
25	2012-01-01	378.959	0	0
26	2012-02-01	308.432	0	0
27	2012-03-01	298.407	0	0
28	2012-04-01	306.505	1	1
29	2012-05-01	265.317	1	2
30	2012-06-01	345.433	1	3
31	2012-07-01	298.264	1	4
32	2012-08-01	293.202	1	5
33	2012-09-01	288.666	1	6
34	2012-10-01	283.158	1	7
35	2012-11-01	274.044	1	8
36	2012-12-01	331.551	1	9
37	2013-01-01	356.486	1	10
38	2013-02-01	340.242	1	11
39	2013-03-01	300	1	12
40	2013-04-01	200.25	1	13
41	2013-05-01	231.098	1	14
42	2013-06-01	331.063	1	15
43	2013-07-01	264.669	1	16
44	2013-08-01	271.924	1	17
45	2013-09-01	348.366	1	18
46	2013-10-01	336.436	1	19
47	2013-11-01	283.47	1	20
48	2013-12-01	296.154	1	21
49	2014-01-01	251.908	1	22
50	2014-02-01	242.886	1	23
51	2014-03-01	264.237	1	24
52	2014-04-01	266.667	1	25
53	2014-05-01	310.26	1	26
54	2014-06-01	256.233	1	27
55	2014-07-01	335.65	1	28
56	2014-08-01	366.625	1	29
57	2014-09-01	224.965	1	30
